# Supplementary material for: The GNU subunit of PNG kinase, the developmental regulator of mRNA translation, binds BIC-C to localize to RNP granules
Source: eLife. 2021 Jul 12;10:e67294. doi: 10.7554/eLife.67294 (PMC8313231; doi:10.7554/eLife.67294)
Supplement: Figure 1—source data 1. [file elife-67294-fig1-data1.zip]

Archive with 14 entries (11 files):
- Figure 1A_Source data 1/
- Figure 1A_Source data 1/Figure 1A-source data 1 raw anti-GFP immunoblot.tif
- __MACOSX/
- __MACOSX/Figure 1A_Source data 1/
- __MACOSX/Figure 1A_Source data 1/._Figure 1A-source data 1 raw anti-GFP immunoblot.tif
- Figure 1A_Source data 1/.DS_Store
- __MACOSX/Figure 1A_Source data 1/._.DS_Store
- Figure 1A_Source data 1/Figure 1A-source data 1 raw anti-BIC-C immunoblot.tif
- __MACOSX/Figure 1A_Source data 1/._Figure 1A-source data 1 raw anti-BIC-C immunoblot.tif
- Figure 1A_Source data 1/Figure 1A_Source data 1 labeled bands.pdf
- __MACOSX/Figure 1A_Source data 1/._Figure 1A_Source data 1 labeled bands.pdf
- Figure 1A_Source data 1/Figure 1A-source data 1 raw anti-ME31B immunoblot.tif
- __MACOSX/Figure 1A_Source data 1/._Figure 1A-source data 1 raw anti-ME31B immunoblot.tif
- __MACOSX/._Figure 1A_Source data 1
