# Supplementary material for: The GNU subunit of PNG kinase, the developmental regulator of mRNA translation, binds BIC-C to localize to RNP granules
Source: eLife. 2021 Jul 12;10:e67294. doi: 10.7554/eLife.67294 (PMC8313231; doi:10.7554/eLife.67294)
Supplement: Figure 2—source data 1. [file elife-67294-fig2-data1.zip]

Archive with 12 entries (9 files):
- Fig2A_source_data/
- Fig2A_source_data/.DS_Store
- __MACOSX/
- __MACOSX/Fig2A_source_data/
- __MACOSX/Fig2A_source_data/._.DS_Store
- Fig2A_source_data/Figure 2A-Source-data 1 labeled bands.pdf
- __MACOSX/Fig2A_source_data/._Figure 2A-Source-data 1 labeled bands.pdf
- Fig2A_source_data/Figure 2A-source data 1 raw MBP immunoblot_small.tif
- __MACOSX/Fig2A_source_data/._Figure 2A-source data 1 raw MBP immunoblot_small.tif
- Fig2A_source_data/Figure 2A-source data 1 raw GST immunoblot_small.tif
- __MACOSX/Fig2A_source_data/._Figure 2A-source data 1 raw GST immunoblot_small.tif
- __MACOSX/._Fig2A_source_data
