# Supplementary material for: The GNU subunit of PNG kinase, the developmental regulator of mRNA translation, binds BIC-C to localize to RNP granules
Source: eLife. 2021 Jul 12;10:e67294. doi: 10.7554/eLife.67294 (PMC8313231; doi:10.7554/eLife.67294)
Supplement: Figure 6—source data 2. [file elife-67294-fig6-data2.zip]

Archive with 12 entries (9 files):
- Figure 6A_Source data 2/
- Figure 6A_Source data 2/.DS_Store
- __MACOSX/
- __MACOSX/Figure 6A_Source data 2/
- __MACOSX/Figure 6A_Source data 2/._.DS_Store
- Figure 6A_Source data 2/Figure 6A-Source data 1 raw anti-BIC-C immunoblot.tif
- __MACOSX/Figure 6A_Source data 2/._Figure 6A-Source data 1 raw anti-BIC-C immunoblot.tif
- Figure 6A_Source data 2/Figure 6A-Source data 1 raw anti-GFP immunoblot.tif
- __MACOSX/Figure 6A_Source data 2/._Figure 6A-Source data 1 raw anti-GFP immunoblot.tif
- Figure 6A_Source data 2/Figure 6A-Source data 1 labeled bands.pdf
- __MACOSX/Figure 6A_Source data 2/._Figure 6A-Source data 1 labeled bands.pdf
- __MACOSX/._Figure 6A_Source data 2
